# Supplementary material for: Glyoxalase 1 expression is associated with an unfavorable prognosis of oropharyngeal squamous cell carcinoma
Source: BMC Cancer. 2017 May 26;17:382. doi: 10.1186/s12885-017-3367-5 (PMC5446730; doi:10.1186/s12885-017-3367-5)
Supplement: Supplementary file 3 — Table S3. Summary of the GLO1 immunoreactivity score, Arg-pyrimidine protein level and patient characteristics (XLSX 21 kb) [file 12885_2017_3367_MOESM3_ESM.xlsx]

## Sheet: Blatt 1
Additional Table S3. Summary of the GLO1 immunoreactivity score, Arg-pyrimidine protein level and patient characteristics
No.	Arg-pyrimidine protein level	IRS GLO1	T status	N status	M status	Clinical Staging	Pathological grading	Tobacco	Alcohol	HPV16 status	DSS event	DSS [months]	PFS event	PFS [months]
1	high	16	4	1	0	IV	2	current	current	non-related	yes	27.5667	yes	24.2
2	moderate	6	3	0	0	III	1	current	current	non-related	no	178.033	no	178.033
3	high	16	2	2	0	IV	3	current	current	related	no	138.333	no	138.333
4	high	1	3	1	0	III	3	never	current	related	no	88.2	yes	88.2
5	moderate	9	2	0	0	II	3	current	current	related	no	110.7	no	110.7
6	high	9	2	2c	x	IV	2	former	current	related	yes	7.53333	yes	7.53333
7	low	6	3	2b	0	IV	2	current	current		no	182.267	yes	146.8
8	high	1	4	2c	0	IV	2	current	current	related	no	102.233	yes	102.233
9	high	4	2	0	0	II	3	current	current	non-related	no	113.6	yes	113.6
10	high	9	4	2	0	IV	2	current	current	non-related	yes	13.6667	yes	11.9667
11	high	6	4	3	0	IV	2	current	current	non-related	yes	13.6333	yes	9.23333
12	high	16	2	2b	0	IV	3	current	never	related	yes	103.733	yes	6.76667
13	high	6	4	2	0	IV	2	current	current	non-related	yes	8.76667	yes	7.13333
14	moderate	1	3	2b	1	IV	2	current	current	non-related	yes	3	yes	3
15	high	16	2	1	0	III	2	former	current	non-related	no	206.367	yes	195.433
16	high	9	4	1	0	IV	2	former	former	non-related	no	167.3	no	167.3
17	high	12	3	2b	0	IV	2	current	current	non-related	no	164.5	no	164.5
18	high	8	3	2b	0	IV	2	current	current	non-related	no	62.5333	no	62.5333
19	high	12	4	2c	0	IV	2	current	current	non-related	yes	13.8333	yes	8.96667
20	high	12	4	2c	0	IV	3	current	current	non-related	yes	11.6	yes	6
21	high	12	4	2	0	IV	2	current	current	non-related	yes	9.6	yes	9.6
22	high	6	4	2b	0	IV	2	current	current	non-related	yes	13.8	yes	7.9
23	high	12	4	2	0	IV	2	current	current	non-related	yes	4.6	yes	4.6
24	moderate	1	2	1	0	III	2	current	current	non-related	no	159.933	yes	102.567
25	low	6	3	0	0	III	2	current	current	non-related	no	71.2333	yes	5.26667
26	high	12	4	2c	0	IV	3	current	current	non-related	yes	20.9667	yes	13.7333
27	moderate	16	4	2c	0	IV	3	current	current	non-related	yes	5.36667	yes	5.4
28	high	6	3	1	0	III	3	current	current	non-related	yes	20.7	yes	16.7
29	moderate	12	3	0	0	III	2	current	current	related	no	144.233	yes	25.4333
30	high	6	3	2b	0	IV	2	never	current	related	no	98.3	yes	98.3
31	moderate	9	3	2b	0	IV	2	current	current	non-related	yes	52.0667	yes	52.2
32	high	6	4	0	0	IV	2	current	current	non-related	yes	32.8667	yes	24.4667
33	low	4	4	2a	0	IV	1	current	current	related	yes	28.6	yes	28.6
34	high	9	4	2c	0	IV	2	current	former	non-related	yes	35.1333	yes	13.4667
35	low	1	2	0	0	II	2	current	former	non-related	yes	33.7333	yes	12.8667
36	high	12						current	current	non-related	yes	9.43333	yes	3.93333
37	high	16	4	2c	0	IV	x	current	current	non-related	yes	81.6667	yes	81.6667
38	high	4	3	2b	0	IV	3	former	current	non-related	no	137	no	137
39	low	9	4	2	0	IV	3	current	former	non-related	yes	3.56667	yes	3.56667
40	moderate	12	4	2	1	IV	1	current	current	non-related	yes	7.2	yes	5.46667
41	high	12	1	2b	0	IV	3	current	current	non-related	no	158.833	no	158.833
42	moderate	9	4	2c	0	IV	2	current	current	non-related	yes	6.13333	yes	4.5
43	no	1	2	0	0	II	2	current	current	non-related	no	137.2	no	137.2
44	moderate	12	2	0	0	II		current	current	non-related	yes	5.43333	yes	5.43333
45	low	4	4	1	0	IV		current	current		no	136.5	no	136.5
46	high	16	2	1	0	III	2	current	current	non-related	yes	23.5667	yes	16.8667
47	high	9	2	2c	0	IV	3	current	current	non-related	yes	9.53333	yes	9.53333
48	moderate	9	4	2c	0	IV	2	former	current	non-related	yes	30.6333	yes	14.3667
49	low	4	4	2c	0	IV		current	current	non-related	yes	61.7	yes	57.9
50	low	6	4	2c	0	IV		current	never	non-related	yes	32.0333	yes	11.9
51	moderate	12	4	2b	0	IV	1	current	current	non-related	no	135.567	no	135.567
52	moderate	6	2	1	0	III	2	current	former	non-related	no	126	no	126
53	moderate	12	4	2c	0	IV	1	current	current	non-related	yes	25.5667	yes	8.83333
54	low	9	4	2c	0	IV	x	current	current	non-related	yes	18.7333	yes	18.7333
55	moderate	4						current	current		no	110.933	yes	110.933
56	low	6	1	2b	0	IV	2	current	current	non-related	yes	38.3	yes	38.3
57	high	9	4	2c	0	IV	2	current	former	non-related	yes	12.8333	yes	4.93333
58	low	8	2	2c	0	IV	x	former	former	non-related	yes	22.3667	yes	10
59	moderate	6	3	1	0	III	2	current	former	non-related	yes	20.2667	yes	2.26667
60	high	16	4	3	0	IV		current	current	non-related	yes	55.0667	yes	37.5333
61	moderate	12	2	0	0	II		current	current	non-related	no	82.3333	yes	82.3333
62	low	9	2	2a	0	IV	3	current	current	non-related	yes	12.0333	yes	5.6
63	high	12	2	3	0	IV	2	former	current	related	no	86.8333	no	86.8333
64	high	9	2	2b	0	IV	2	never	current	related	no	122.333	no	122.333
65	high	16	4	0	0	IV	2	current	current	non-related	no	106.333	yes	106.333
66	moderate	4	4	2b	0	IV	2	current	current	non-related	yes	11.5	yes	8.5
67	low	8	4	2c	1	IV		never	current	non-related	yes	16.5667	yes	5.13333
68	high	16	4	2c	0	IV		current	current	non-related	yes	114.933	yes	22.1667
69	low	12	2	0	0	II	x	current	current	non-related	yes	34.8333	yes	13.8333
70	high	16	2	1	0	III	3	current	current	non-related	yes	50.0333	yes	47.4667
71	moderate	16	4	2c	0	IV	x	current	current	non-related	yes	4.76667	yes	4.76667
72	high	16	2	3	1	IV	2	current	current	non-related	yes	2.93333	yes	2.93333
73	high	6	2	1	0	III	3	current	current	non-related	no	15.2	yes	15
74	high	12	4	2c	0	IV		current	current	non-related	yes	19	yes	12
75	high	4	2	0	0	II	2	current	current	non-related	no	104.933	no	104.933
76	moderate	9	3	2c	0	IV	3	former	current	non-related	no	108.533	no	108.533
77	low	8	1	1	0	III	2	current	current	non-related	no	87.3333	no	87.3333
78	moderate	12	2	0	0	II	3	former	current	non-related	no	106.833	no	106.833
79	high	12	1	1	0	III	3	current	current	non-related	no	100.867	yes	4.83333
80	high	12	4	2b	0	IV	3	current	current	non-related	yes	38.6	yes	11.0333
81	moderate	12	4	2c	0	IV		current	current	related	yes	19.1667	yes	15.3
82	high	9	2	1	0	III	2	current	current	non-related	no	10.4667	yes	10.3333
83	moderate	9	4	3	0	IV	3	current	current	non-related	yes	17.1	yes	5.63333
84	high	16	2	2c	0	IV	3	current	current	non-related	yes	7.5	yes	4.93333
85	low	12	4	2b	1	IV	3	current	current	non-related	yes	6.1	yes	6.1
86	high	12	2	1	0	III	3	former	former	non-related	yes	16.7	yes	10.1
87	moderate	12	4	2c	0	IV	2	current	current	non-related	yes	10.8667	yes	10.2
88	high	12	3	2b	0	IV	2	current	current	non-related	yes	27.4667	yes	21.8
89	high	12	3	2b	0	IV	3	current	current	non-related	yes	28.1333	yes	10.4
90	moderate	9	4	3	0	IV	x	current	current	non-related	yes	18.3	yes	6.6
91	moderate	12	4	2b	0	IV	3	former	former	non-related	yes	82.5	yes	6
92	low	1	3	1	0	III		current	current	non-related	yes	32.6667	yes	32.6667
93	high	4	1	0	0	I	2	current	current	non-related	no	8.86667	no	8.86667
94	no	9	4	2b	1	IV	3	current	current	non-related	yes	8.63333	yes	8.63333
95	high	16	4	2c	0	IV		current	current	non-related	yes	3.7	yes	3.7
96	moderate	12	2	0	0	II	3	former	current	non-related	yes	65.4333	yes	65.4333
97	low	1	3	2a	0	IV	x	former	current	non-related	yes	27.6333	yes	27.6333
98	no	6	2	1	0	III	3	never	current	related	no	71.8667	no	71.8667
99	low	4	2	2b	0	IV	3	never	current	related	no	59.2333	no	59.2333
100	moderate	16	3	0	0	III	3	current	current	non-related	no	73.1333	no	73.1333
101	moderate	12	2	2b	0	IV	1	current	former	related	no	66.6333	no	66.6333
102	moderate	12	1	0	0	I	2	current	former	non-related	no	50.2	no	50.2
103	moderate	6	3	0	0	III	2	current	current	non-related	yes	54.3667	yes	21.7667
104	high	16	3	2b	0	IV	2			related
105	moderate	6	4	2b	0	IV	3	current	current	non-related	yes	25.7333	yes	8.06667
106	high	16	1	2b	0	IV	2	current	current		no	41.3667	no	41.3667
107	low	9	2	1	0	III	3	never	current	non-related	yes	10.2333	yes	9.66667
108	low	12	4	2c	1	IV	2	current	current	non-related	yes	3.13333	yes	3.13333
109	low	8	2	1	0	III	2				no	40.6	yes	40.6
110	high	9	1	2b	0	IV	2	current	current	related	no	31.2	no	31.2
111	moderate	1	2	2b	0	IV	2	never	never	non-related	yes	8.6	yes	8.46667
112	high	16	2	2b	0	IV	3	never	current	related	no	27.1333	no	27.1333
113	moderate	16	1	0	0	I	2	never	never	non-related	no	24.4	no	24.4
114	no	1	4	2a	x	IV	3	current	current	non-related	no	24.5	no	24.5
115	low	6	2	2b	0	IV	3	current	never	non-related	yes	14.9667	yes	8.1
116	high	9	3	2b	0	IV	2	current	current	related	yes	19.1	yes	10.4333
117	high	1	2	2c	0	IV	2	current	current	related	yes	3.56667	yes	3.56667
118	high	12	2	2b	0	IV	2	never	current	related	no	21.4333	no	21.4333
119	low	6	2	2b	0	IV	3	current	former	non-related	no	22.3	no	22.3
120	low	6	3	0	0	III	3	never	current	related	no	29.6	no	29.6
121	low	6	3	2b	0	IV	2	never	current	related	no	19.5667	no	19.5667
122	no	4	2	0	0	II	3	current	never	non-related	no	29.3667	no	29.3667
123	high	16	2	2b	0	IV	3	current	never	related	no	15.4333	no	15.4333
124	moderate	3	2	2b	0	IV	3	current	never	related	no	16.5333	no	16.5333
125	moderate	16	3	1	0	III	2	current	former	non-related	no	65.5667	yes	63.3333
126	moderate	9	2	1	0	III	3	current	never	non-related	no	17.7	no	17.7
127	low	9	1	0	0	I	3	current	current	non-related	no	17.5667	no	17.5667
128	low	6	1	0	0	I	2	current	never	non-related	no	23.5667	no	23.5667
129	moderate	12	2	2	0	IV	3	current	former	non-related	no	12.8333	yes	4.13333
130	moderate	6	2	2a	0	IV	3	never	current	related	no	10.3333	no	10.3333
131	high	1	3	2c	0	IV	3	never	current	related	no	10.6667	no	10.6667
132	moderate	12	3	2b	0	IV	3	current	current	related	yes	8.7	yes	7.86667
133	moderate	9	2	2b	0	IV	2	current	current	non-related	no	12.5667	yes	11.8667
134	moderate	1	3	0	0	III	3	current	current	non-related
IRS (immunoreactivity score)
	not detectable	1
	low	4-8
	high	9-16
DSS (disease-specific survival)
PFS (progression-free survival)
HPV16 status
	non-related	viral DNA negative & viral DNA positive but transcript negative
	related	viral DNA and transcript positive
